# Supplementary material for: Inactivation of Metabolic Genes Causes Short- and Long-Range dys-Regulation in Escherichia coli Metabolic Network
Source: PLoS One. 2013 Dec 5;8(12):e78360. doi: 10.1371/journal.pone.0078360 (PMC3868466; doi:10.1371/journal.pone.0078360)
Supplement: Figure S2 — Cytoscape Session file (no title). (XML) [file pone.0078360.s002.xml]

<?xml version="1.0" encoding="UTF-8" standalone="yes"?>
<cysession xmlns:xlink="http://www.w3.org/1999/xlink" xmlns:xsi="http://www.w3.org/2001/XMLSchema-instance" documentVersion="0.9" id="CytoscapeSession-2012_10_31-12_43">
    <sessionNote>You can add note for this session here.</sessionNote>
    <sessionState>
        <desktop>
            <desktopSize height="1056" width="1936"/>
            <networkFrames>
                <networkFrame y="0" x="0" height="728" width="1631" frameID="default_KEGGReactionPair (2)"/>
            </networkFrames>
        </desktop>
        <server>
            <ontologyServer/>
        </server>
        <cytopanels>
            <cytopanel id="CytoPanel1">
                <panelState>dock</panelState>
                <selectedPanel>1</selectedPanel>
                <panels>
                    <panel id="test"/>
                </panels>
            </cytopanel>
            <cytopanel id="CytoPanel2">
                <panelState>dock</panelState>
                <selectedPanel>0</selectedPanel>
                <panels>
                    <panel id="test"/>
                </panels>
            </cytopanel>
            <cytopanel id="CytoPanel3">
                <panelState>hide</panelState>
                <selectedPanel>-1</selectedPanel>
                <panels>
                    <panel id="test"/>
                </panels>
            </cytopanel>
        </cytopanels>
    </sessionState>
    <networkTree>
        <network visualStyle="default" viewAvailable="false" id="default_KEGGReactionPair (2)--clustered" filename="default_KEGGReactionPair (2)--clustered.xgmml">
            <parent id="default_KEGGReactionPair (2)"/>
        </network>
        <network visualStyle="default" viewAvailable="true" id="default_KEGGReactionPair (2)" filename="default_KEGGReactionPair (2).xgmml">
            <parent id="Network Root"/>
            <child id="default_KEGGReactionPair (2)--clustered"/>
        </network>
        <network visualStyle="default" viewAvailable="false" id="null degree+KRP" filename="null degree+KRP.xgmml">
            <parent id="Network Root"/>
        </network>
        <network visualStyle="default" viewAvailable="false" id="Network Root" filename="Network Root.xgmml">
            <parent id="NULL"/>
            <child id="default_KEGGReactionPair (2)"/>
            <child id="null degree+KRP"/>
        </network>
    </networkTree>
</cysession>
