# Supplementary material for: Inactivation of Metabolic Genes Causes Short- and Long-Range dys-Regulation in Escherichia coli Metabolic Network
Source: PLoS One. 2013 Dec 5;8(12):e78360. doi: 10.1371/journal.pone.0078360 (PMC3868466; doi:10.1371/journal.pone.0078360)
Supplement: Table S1 — List of compounds detected by GCMS and LCHS in wild-type and mutant E. coli strains. (XLSX) [file pone.0078360.s003.xlsx]

## Sheet: Sheet1
							E. coli WT	E. coli WT	E. coli WT	E. coli WT	E. coli WT	E. coli WT	E. coli galT	E. coli galT	E. coli galT	E. coli galT	E. coli galT	E. coli galT	E. coli galE	E. coli galE	E. coli galE	E. coli galE	E. coli galE	E. coli galE	E. coli galU	E. coli galU	E. coli galU	E. coli galU	E. coli galU	E. coli galU
							without galactose	without galactose	without galactose	with galactose	with galactose	with galactose	without galactose	without galactose	without galactose	with galactose	with galactose	with galactose	without galactose	without galactose	without galactose	with galactose	with galactose	with galactose	without galactose	without galactose	without galactose	with galactose	with galactose	with galactose
BIOCHEMICAL	PubChem ID	KEGG_ID	PLATFORM	CAS	RI	MASS	1	1	1	2	2	2	3	3	3	4	4	4	5	5	5	6	6	6	7	7	7	8	8	8
alanine	5950	C00041	GC/MS	56-41-7;	1147.6	115.9	167708264	186770620	183782181	235537566	231314139	212850357	151902769	117377047	155143787	108382170	111458415	111471368	193278840	182111746	196978589	154143250	117104118	106434445	184935729	160745882	145353334	136205798	128727591	145605654
aspartate	5960	C00049	GC/MS	56-84-8;	1529.7	232	4083975	10794044	12177626	6702518	3992242	5294522	20689801	13038428	25993880	19945448	13491132	17550171	14572501	12646117	5377730	13264354	12963695	12467365	12476295	4898775	12719073	1587470	7620104	2228574
asparagine	6267	C00152	GC/MS	70-47-3;	1651.2	231	134814	171468		250494		194342	93273	62297	66254	241493	233345	207485	370853	42030	353144	808850	560374	588148	31782			354437	370842	297723
beta-alanine	239	C00099	GC/MS	56-41-7;107-95-9;	1451.8	174	57117.7	94726.8	117838	35689	69439.5		201707	125339	233156	155550	134931	261459	121080	132330	30792	94744.1	78816.9	154001	152589	56932.9	112655	144123	287835	97783.4
N-acetylaspartate (NAA)	65065	C01042	LC/MS neg	997-55-7;997-55-7 ;	620	174.1	1.31209e+06	1.42028e+06	1.42243e+06	1.4113e+06	1.44887e+06	1.47558e+06	237124	233960	244265	54167.7	58691.1	53350.5	903854	887724	827222	422126	458924	464763	82359.8	80632.1	81213.8	13481.6	18171.9	17542.4
N-carbamoylaspartate	93072	C00438	GC/MS	923-37-5;	1749	257.1	183314	182433	261040	292442	363777	262695	526967	457310	587052	16811		28107	100832	99488.9	86928.2	124699	96737.9	103341
2-aminobutyrate	80283	C02261	GC/MS	1492-24-6;	1215.7	130	5.98699e+06	5.85733e+06	5.43119e+06	6.35866e+06	6.70647e+06	5.99108e+06	3.087e+06	2.93405e+06	3.27863e+06	2.1155e+06	2.31846e+06	2.17803e+06	4.14104e+06	3.84438e+06	4208448	2.25953e+06	2.00029e+06	1.94452e+06	3.41626e+06	3.27962e+06	2.9966e+06	912382	1.02372e+06	1.05044e+06
methionine	6137	C00073	LC/MS pos	63-68-3;	1252	150.1	8338149	7460633	8416820	8581795	7213700	8926381	8584415	11508457	8968299	11256174	9621388	8460253	11785831	9807517	10364910	10365820	9990857	10377421	9586145	10938340	9887571	8061306	9082948	10574893
cysteine	5862	C00097	GC/MS	52-90-4;56-89-3;	1560.1	218	4.77269e+06	1.31788e+07	5.63064e+06	6.98955e+06	7.44567e+06	5.81092e+06	2.93142e+06	1.97131e+06	5.23322e+06	1.02483e+06	1.26894e+06	2.1709e+06	3.26729e+06	3.5721e+06	1.98972e+06	2.81244e+06	2.16859e+06	4.9623e+06	2.06926e+06	772747	873967	189501	273009	91366.7
N-acetylmethionine	6180	C02712	LC/MS neg	65-82-7;	1805	190.1	30898.2	26385.5	30264.4	33684	39802.9	33352.9	18098.1	22811.2	24356.7	14118.4	14777.3	13153.5	24698.9	26445.2	23874.3	17216.1	18594.6	17812.4	13710.9	12663.6	11481	7638.12	10251.5	11447.2
glutamate	23327	C00025	LC/MS pos	56-86-0;	681	148.1	4.82144e+06	7.77842e+06	1.15342e+07	6.32825e+06	4.98253e+06	5.28897e+06	11456576	8.58896e+06	1.32496e+07	5.58065e+06	4.93461e+06	5.41859e+06	8.9517e+06	7586059	6150125	6.41522e+06	5284310	6.64106e+06	7890790	6.91236e+06	7.61581e+06	602132	3.5252e+06	714417
gamma-aminobutyrate (GABA)	119	C00334	LC/MS pos	56-12-2;	682	104.1	39709310	65677941	33333757	58228738	63615582	49698806	11725653	15060116	8287240	1626630	1352148	1137580	20051019	18827570	19452013	2085814	2149853	1930219	3821197	4962725	2903604	1016671	1323528	1076903
N-acetylglutamate	185	C00624	LC/MS pos	5817-08-3;	1492	190.1	101270	109429	229004	125452	78829.6	87748.4	434251	564407	564658	731487	427262	617314	146880	111775	102974	480146	385439	392560	190264	106249	224957	490734	1.00212e+06	654503
glutamate, gamma-methyl ester	68662		LC/MS pos	1499-55-4 ;	1062	162.1	311436	336162	389691	395851	309314	417729	295143	288330	396130	329118	305353	201485	552855	421489	385151	371231	250151	364432	480466	473606	301788	106176	267310	88877.2
glutamine	5961	C00064	GC/MS	56-85-9;	1698.4	227.1	138340	144010	173346	168749	148688	152357	132285	114881	155390	59314	93323	59287	227253	173859	203481	89137.6	91144	100711	229867	129381	161608	99045	121436	112137
glutathione, reduced (GSH)	124886	C00051	LC/MS pos	70-18-8;	1274	308.1	1.31442e+07	9.8042e+06	1.85292e+07	9.30038e+06	8043298	1.46115e+07	4.15708e+06	6.39802e+06	6103741	1.95272e+06	1.45716e+06	1.53884e+06	1.77572e+07	1.56289e+07	1.44475e+07	4.42628e+06	4.6097e+06	5.01513e+06	1.36664e+06	1.63526e+06	1.82884e+06	121875	127010	124985
ophthalmate	193304		LC/MS pos	495-27-2;	1457	290.1	4.77744e+06	4.73237e+06	5.31929e+06	4.72819e+06	3.80513e+06	5.07845e+06	2.48746e+06	2.7713e+06	2.64782e+06	997008	740396	757364	5.40913e+06	4.46609e+06	4.54398e+06	1.33723e+06	1.32209e+06	1.61559e+06	1.38281e+06	1.32795e+06	1.50998e+06		59239
cysteine-glutathione disulfide	3080690		LC/MS pos	13081-14-6;	821	427.1	753316	1.34075e+06	1.67469e+06	1.13203e+06	918497	677197	1.0621e+06	723578	967106	318898	244419	179634	896810	635246	470167	220664	200190	324695	345155	423071	561794			22468.7
glutathione, oxidized (GSSG)	975	C00127	LC/MS pos	103239-24-3;	1496	613.1	785333	1.64707e+06	1.31326e+06	1.32467e+06	966498	1.02944e+06	684424	604284	805653	114439	42975.7	52203.7	1.49998e+06	1.3639e+06	818742	160468	169866	154460	494664	440822	553631
glycine	750	C00037	GC/MS	56-40-6;	1166	101.9	47429938	48198463	40879329	50190542	51502501	49638555	25117256	21948907	25783522	17827688	18817922	16613165	29226393	29807527	34164437	29143353	26750920	23863641	19040980	16390751	15099028	6956385	7851526	8107462
serine	5951	C00065	GC/MS	56-45-1;	1389.1	204	4572805	4343609	4137945	4722943	4742539	4915959	3654124	3243946	3775299	3003885	3451922	3471981	4408876	4322337	4923373	3863730	3307067	3236988	5639180	4572550	4772710	2335443	4262801	3313113
threonine	6288	C00188	GC/MS	72-19-5;	1412.3	218.1	3385835	3069440	3007783	3813777	3760209	3510436	2869073	2665844	3054154	1899972	2192725	1808705	4124859	4047519	4422560	2363909	2100620	2257885	3554378	3325996	3329089	1930419	2489262	2609122
homoserine	12647	C00263,C02926	GC/MS	672-15-1;	1471	218.1	443615	444507	440315	499719	460695	436506	320700	284526	367429	178949	157580	173528	485621	523755	471303	84943	100122	112152	422679	238698	415059	24715	52668	41091
beta-hydroxypyruvate	964	C00168	GC/MS	3369-79-7;	1425.1	221					25695					83288.7	40982.8					101158	52837.9	52108.3				53681.8	75980.2
histidine	6274	C00135	GC/MS	5934-29-2;	1837.3	154	1864748	1918900	2121832	2770324	2514353	2229809	1955431	1646794	1969698	1333894	1378380	1381971	2654648	2409791	2436183	1668811	1226895	1220852	3106374	2323993	2347909	1155601	2025729	1567634
imidazole lactate	459122	C05568	LC/MS pos	14403-45-3;	778	157.1	296654	208403	251153	276459	243524	332838	121013	161243	124348	141432	34337.7	164426	286688	238807	170837	131800		56142.2	239374	372237	290407	524374	98976.3	480449
lysine	5962	C00047	GC/MS	56-87-1;	1836.7	317.2	551738	941972	907297	672641	1058959	456064	1839567	1.21467e+06	1.87329e+06	672780	643116	1.053e+06	957779	1.03659e+06	516156	915923	609089	967761	909583	495492	643931	710386	990318	597689
diaminopimelate	865	C00666	GC/MS	1476-39-7;2577-62-0;	1874.4	272.1	106246	117893	165205	144409	174987	126449	307649	223413	321258	102911	116322	125904	262818	285394	203129	111624	54352	70096.6	445900	269197	393447	97933.6	158974	124812
cadaverine	273	C01672	GC/MS	462-94-2;	1780.4	174	44575	72027	53682	50968	99185.4		135084	142454	193697	41725	63544	178788		47611		167172	67987.2	151775	38946				88413
phenylalanine	6140	C00079	LC/MS pos	63-91-2;	2056	166.1	24651789	22236074	22920950	28308289	23916540	28182535	26598408	29042528	25793873	26214392	22520289	19813672	32922625	28862018	28385894	20946172	19820984	21355368	29319589	31935082	28605301	20250988	26814992	28836736
tyrosine	6057	C00082	LC/MS pos	60-18-4;	1516	182.1	6156098	6681703	7328165	8732379	7431968	7856913	11371044	10798764	11443901	9627320	7631196	8650571	8998930	7901761	6939717	8988521	7210458	8827616	11028821	11207927	10052579	8505636	10576670	10709005
phenyllactate (PLA)	643327	C05607	LC/MS neg	828-01-3;	2237	165.1	41308.7	50268.7	37982	32765.6	61042.5	55512.3	14827.2	24328.7	18687.3	18177.5	22123.1	21055.8	23875.7	29311.8	22819.2	12598.4	15073.1	16379.5	27670.5	25924.7	23182.2	81457.6	52044.2	53122.4
3-(4-hydroxyphenyl)lactate	9378	C03672	LC/MS neg	6482-98-0;	1395	181.1	23612.4	26166.8	20118.2	16108.8	28230.5	26528.5	11646.3	17241.1	12092.3	13051.5	13645.1	12354.8	13910.9	18333.8	10793	8703.22	9345.93	10327.2	17061.3	18195.5	14979.4	35608.8	28030.5	29552.6
4-hydroxyphenylpyruvate	979	C01179	LC/MS neg	156-39-8;	1716	179.1	9942.89	13376.8	19711.7	25987	29961.1	6169.93	10414.3	12375.3		6164.49	10117.9		10363.2	12369	9832.05	19154.5			7707.35	6187.13		45859	9038.43	26701.9
putrescine	1045	C00134	GC/MS	110-60-1;	1705.8	174	5052868	10475060	10842865	5565623	14838823	3963380	11623282	8313225	12728426	5733279	4518215	10615465	9068207	12938097	4203832	9322178	5644943	9138301	7168513	3803870	5128107	7237104	9486318	4489011
agmatine	199	C00179	GC/MS	2482-00-0;	1528	174	4566638	3701077	3663211	5253649	4503205	5186163	2451239	3935534	2879866	2541485	2899084	1363285	4091625	3676354	4557731	2846339	2785426	2172982	3297416	3436951	2550850	1360745	2020665	2185706
5-methylthioadenosine (MTA)	149	C00170	LC/MS pos	2457-80-9;	2427	298.1	164411	148946	101897	123006	101108	177776	87158.9	112202	94596.6		19072.9		161283	96117.6	149101				165233	261288	206765		15809.5
spermidine	1102	C00315	GC/MS	124-20-9;	1998.9	144					87176		60328	61094	86937			85315	35500	98779.9		33426.9	26103
tryptophan	6305	C00078	LC/MS pos	73-22-3;	2445	205.1	2745652	3007629	2902296	3097471	2899138	2880113	4918505	3935149	4685993	3734666	3905135	4372189	3756898	3310122	3781590	2950653	2309656	2830272	5415611	4810839	3086216	3080789	4714387	3760256
proline	145742	C00148	LC/MS pos	147-85-3;	796	116.1	5253770	4554879	4820297	4340425	3427807	4747879	6797562	8231616	6871686	6682432	6233835	5606726	7314376	6399022	7405709	4947190	4961009	4981618	6881175	9098558	6854436	5741109		7483732
arginine	6322	C00062	GC/MS	1119-34-2;	1608.5	142	515248	527237	433090	535109	527764	719891	382425	298814	377383	460339	472228	405160	822703	586820	841617	739892	630236	567642	501966	434348	405513	358771	440046	510720
leucine	6106	C00123	LC/MS pos	61-90-5;	1674	132.2	58308071	54680983	56609629	59138033	49929147	61173473	46175733	54578081	45171218	49631666	41653902	46678931	78546840	63407818	66201490	49087375	46076771	52838466	60208982	61120298	58581867	39223389	52451094	52123403
isoleucine	791	C00407	LC/MS pos	73-32-5;	1614	132.1	20394743	20556332	20451457	20903638	19607650	20848051	21692243	24184569	20844754	22652368	20422201	20816811	36952657	28592020	30679970	22477307	19709467	21570327	35378459	35186305	31440530	23791286	30113657	30917472
valine	1182	C00183	LC/MS pos	72-18-4;	1040	118.1	16835230	16707908	18140573	22838643	16123052	20861936	33621238	38956483	33800846	22479799	18027937	16612834	30977806	28722219	26587528	16077093	14498788	16298456	34552669	37634047	33915043	21700541	27393312	27892018
N-acetylisoleucine	306109		LC/MS pos		3370	174.1	221633	189739	210628	235910	171240	257641	412800	488863	401630	353745	345013	346846	386398	333110	361349	224013	260062	270128	380816	433671	408339	255217	411702	408195
N-acetylvaline	227752		LC/MS pos	96-81-1;	2654	160.1	124010	136297	161942	193489	149249	186250	264797	281216	263250	185793	130463	123394	271408	146043	165237	79943.4	73493.4	84815.5	226912	271736	266276	94138.1	117140	115408
N-acetylleucine	70912	C02710	LC/MS pos	1188-21-2;	3444	174.1	80579	92166.1	96434.2	99212.1	86293.2	124063		104133	66367.3	54656.3		74783.8	82008.6	114384	122217	80753.6	80618.5	54624.1	17836.4	93163	120177	100958	34564.5	119932
4-methyl-2-oxopentanoate	70	C00233	LC/MS neg	816-66-0;	2200	129.2	29553	38875.3	36355.7	69518.4	92310.2	19730.1	17806.5		36101.9	9062.44	11855	24466		23476.5	17766.4	58255.7	20252.7	13408	10020.8	10756		171285	51722.1	124485
alpha-hydroxyisocaproate	92779	C03264	LC/MS neg	10303-64-7;	1854	131.2	53000.4	105725	50936.9	40613.3	94354.3	75884	4095.88	7647.67	5736.66	4703.46		5597.02		8271.01	6743.97				10546.7			19893.5		13016.5
3-methyl-2-oxovalerate	439286	C00671	LC/MS neg	51829-07-3;	2106	129.2	12631.5	11974.9	21141.6	21665.8	26580.8			8615.61			5926.15	12673.6		9428.8	5326.54	10100.4	9404.1		12882.1	14697.6		108271	22039.5	82730.3
glucosamine	439213	C00329	GC/MS	66-84-2;	1833	203	2244845	1981309	2092434	2466608	2327473	2521231	1910709	1604956	1811763	1582840	1792106	1908375	3433351	3157256	3503980	1346761	1220347	1091882	1489749	1098636	1078614	1596798	1469706	1863006
N-acetylglucosamine	439174	C03878	GC/MS	7512-17-6;	1903.3	245	85587	164492	143731	207034	206508	194801	30353	27645		67319	32274	56210	305769	328644	216545	127201	73620	133277	43307	26131		47848		46724
galactose	439357	C01662	GC/MS	59-23-4;	1793.8	203.9	526550	646043	549087	164984	158680	185258	162006	140078	230305	1.83975e+08	1.71523e+08	1.93897e+08	85825	53063	63746	295885834	2.52089e+08	2.69473e+08		21860	36713	2.22814e+08	2.50957e+08	2.24844e+08
fructose	439709	C00095	GC/MS	57-48-7;	1758	217	1.19944e+06	1.91034e+06	3.48703e+06	3.54129e+06	1718040	2.12057e+06	1.10678e+07	9.35561e+06	1.03317e+07	1.18543e+07	1.14115e+07	1.20303e+07	1064341	978118	1086074	1277671		800168	189433	197520	82861
maltose	439186	C00208	GC/MS	6363-53-7;	2142.1	204.1	3.79079e+06	3.62348e+06	4.76134e+06	6.64344e+06	4.90089e+06	5.04506e+06	1.74633e+06	1.23349e+06	1141418	3.01282e+06	2.85396e+06	3.02573e+06	8.75277e+06	9.68096e+06	1.0617e+07	5669690	3.8201e+06	4.98026e+06	419153	427054	277756	500838	580573	602286
mannose	18950	C00159	GC/MS	3458-28-4;	1753.5	203.9	544140	792410	1111375	1283101	861424	1002902	636643	479340	274188	1794521	1746528	1829266	1630183	1594542	1657084	1254951	1060560	1318547		68260			65169
mannitol-1-phosphate	130418		GC/MS	104835-69-0;	2035	387.2	3926685	2557433	2702830	4640100	5593975	4531962	1061437	1063547	813299	1418439	1662496	1165668	3431715	3245386	4827675	7770246	5349781	6448855	1002797	1394011	507423	3153611	3220468	1432645
mannitol	6251	C00392	GC/MS	69-65-8;	1839	319.1	5.08249e+06	2.2024e+06	4.12678e+06	5.82599e+06	6.70232e+06	2.04835e+06	1503415	1.00557e+06	897552	1.28192e+06	1.65596e+06	1.05257e+06	5.48343e+06	5306243	4.14259e+06	1.45895e+06	1.30792e+06	1.66163e+06	72653	124363	14224	154110		66640
maltotriose	439586	C01835	GC/MS	1109-28-0;	2419	204	2338561	455294	1770879	2198791	2085656	1981297	493313		258479	1105239	1498393	1046593	4993868	3238407	5578751	2016964	1583413	2225938	83715				88632
sorbitol 6-phosphate	21872877	C01096	GC/MS	108392-12-7;	2041	205.1	442249	456490	438239	694721	601811	571624	638847	451248	668882	480576	533570	505140	546095	656464	485750	783692	514474	555266	433343	387813	335599	467882	407972	391947
tagatose	92092		GC/MS		1811	204	244144	256266	232231	271772	219907	188659	650879	512123	593556	183568	432891	399597	303820	290978	255287	179147	96940.4		364004	244479	230367	185719	158297	166309
galactose 1-phosphate	123912		GC/MS	19046-60-7;	1998	299.1		151808	137062			147485				164913	119446	120603			127847	439591		421544	89173			136518	255755	173604
erythrose	94176	C01796	GC/MS	583-50-6;	1426.4	204	316282	221965	171416	362729	264128	339601	160342	99758.2	77162	156126	170106	79039.5	294379	136045	365815	137401	176617	128586		36877	17713		33566	74379
maltotetraose	439639	C02052	LC/MS neg	34612-38-9;	965	665.1	117086	115505	131436	147474	132374	144462	42986.7	50158.8	37595.5	41669.5	66391.3	52620.5	221480	243256	196708	130401	145618	160185	12637.5	23130	16512.1	20018.2	20427.2	14899.1
maltohexaose	439606	C01936	LC/MS neg	34620-77-4;	1224	989	21969.9	11309.9	14682		25870.9	29983.7	5859.62	11525.7		5364.07	11068.7		21206.1	23742.6	26206	20023.3	29650.1	28080.1		7319.61	5403.88
maltopentaose	124005	C06218	LC/MS neg	34620-76-3;	1100	827	41318.9	14932.6	35929.8	41686.2	44711	50378	13512.9	20461.5	10527.6		24992.5	6383.38	48854.6	43200.8	49688.2	38484.2	55812.3	52657.9		6168.9
glucose	5793	C00293	GC/MS	50-99-7;	1866.8	217.1	2.50934e+06	2.60374e+06	3.14895e+06	5.08156e+06	3.91785e+06	4.58398e+06	771872	524249	247273	8.27434e+06	7.62633e+06	6.87957e+06	1.20231e+07	1.07805e+07	1.05487e+07	6762061	3.54797e+06	6878281	208095	377984		445864	337662	589071
glycerate	439194	C00258	GC/MS	600-19-1;	1360.7	189	1.00743e+06	1.04913e+06	1.05944e+06	1.04624e+06	935121	985972	1210704	1.04466e+06	1.3529e+06	1121326	1.09185e+06	1.00197e+06	884930	783961	758661	814599	703678	646957	952342	818462	843433	814016	719311	710861
glucose-6-phosphate (G6P)	208	C00668	GC/MS	103192-55-8;	2042.7	204.1	484126	1073421	1174651	1512170	1381320	1371881	758974	621233	691216	375688	707728	338337	1097681	1350774	1221505	1577706	1065271	1168601	477749	401829	271508	535822	450523	449257
3-phosphoglycerate	724	C00597	GC/MS	80731-10-8;	1753.6	299	1.01876e+06	1.34459e+06	1.30236e+06	1.18296e+06	878386	1.21134e+06	1.38867e+06	1.10741e+06	1.44873e+06	327444	277780	283526	272778	400294	272682	278164	244692	288603	540901	354704	585077	105769	82263	106340
pyruvate	1060	C00022	GC/MS	127-17-3;	1130.6	217	152654	435495	231173	263359	282271	341630	153173	172536	294456	324256	361417	287952	458170	292053	317626	640001	741901	744735	235032	166483	128880	2.24556e+06	618870	1449890
fructose-6-phosphate	69507	C05345	GC/MS	103213-47-4;	1994.9	315.1	138239	170817	165450	192281	103782	121685	55477			102110	156267	155210	132451	79355	65856	369269	262181	217377	33162	34123		140945	113388	137766
Isobar: fructose 1,6-diphosphate, glucose 1,6-diphosphate	718		LC/MS neg		572	339	43915.6	47700.8	26527.7	54128	22112.8	27567.2	10105.4	10894	6047.69	33295.5	38739.6	31122.7	40417	26763	38777	41384.2	37723.4	43558.3		10162.7		50541.5	48273.2	48594.6
2-phosphoglycerate	59	C00631	GC/MS	70195-25-4;	1734	459.1	39074.6	53514	40511	36691	17654	36581		18083	67488.8		13675.9					12201			25911		21010.6
ribose	5779	C00121	GC/MS	50-69-1;	1650.2	204	6300079	7109800	6144886	9952796	10224058	8782416	2795081	2420565	2474914	7044162	7732601	6762400	11755233	10940275	11547227	26421589	22176498	23277286	1509833	2231982	1507199	11802813	13136157	11020425
Isobar: ribulose 5-phosphate, xylulose 5-phosphate	0		GC/MS		1935	357.2	104099		107757	128438	176698	133418	49088	26428	42450	29510		33589	84838.4	79779.2	73924.1	51622	57489.2	30861	28826	35191	23137
UDP-galactose	46936243	C00052,C00029	GC/MS	2956-16-3;	1973	243.1	72432.6	91488.9	86457.3	185101	133124	119394										2.82438e+06	2.47994e+06	2.24289e+06
UDP-glucose	53477679	C00029	GC/MS	117756-22-6;	1986	243.1	226299	178935	289382	438281	413384	381313
nicotinamide adenine dinucleotide (NAD+)	5892	C00003	LC/MS pos	53-84-9;	1370	664	10085159	9845312	10292541	9500385	8922809	9961424	7951317	8663622	7914157	8064718	6302837	6392657	8059454	7334902	8006514	7741524	8305076	8864660	5463723	4148458	5790789	2223022	2049180	3564838
nicotinic acid mononucleotide (NaMN)	121991		LC/MS pos	321-02-8;	879	336	213611	210621	108094	196052	218470	257869	823961	662915	760842	1.17188e+06	1.14045e+06	1.16434e+06	831730	783017	915316	911642	728534	870830	679528	419078	641436	92470.3		197631
nicotinamide adenine dinucleotide phosphate (NADP+)	5886	C00005	LC/MS pos	53-59-8 ;1184-16-3;	1330	743.9	477380	656566	676786	564613	591903	567247	661964	633163	692054	644604	496763	606508	435615	375112	297656	383017	279512	364354	982785	521850	868569	851334	795288	1.04295e+06
nicotinate	938	C00253	LC/MS neg	59-67-6;	1221	122.1	31698.8	41010.1	41593.5	44991.4	56072.4	36174	187594	232251	158552	348598	397437	326926	189422	222914	217301	138006	78387.9	109277	842002	1.03069e+06	825653	1.42233e+06	1.55696e+06	1.46285e+06
nicotinate ribonucleoside*	121991	C05841	LC/MS pos	2625-49-2;	1105	256		59823.8	50787		47954.9	25082	84218	91332.4	52573.8	147223	262980	200398	276014	617548	370375	90378.9	46877	43032.7	409412	497046	459385	139028	118809	140118
nicotinamide adenine dinucleotide reduced (NADH)	439153	C00004	LC/MS pos	58-68-4 ;606-68-8;	1665	666	359190	231513	336588	278818	288421	263192	151257	156550	153207	140773	154673	140207	329431	319543	325941	681589	850203	908146	133286	110520	109935	77900.7	35458.9	75172.4
nicotinamide	936	C00153	GC/MS	98-92-0;	1493.7	151	151748	122208	174014	110514	159601	125270	62473.1	73486	111246	66188.6	48512.6	45411	58915.2	65506.9	88903	64364.1	73176.6	14719	36064.8	33040	54927		28146	24086
nicotinate adenine dinucleotide (NAAD+)	165490	C00857	LC/MS neg	6450-77-7;	1236	662.9	25120	23120.5	24507.8	29183.2	21861.9	25379.2	51152.7	54676.5	57454.8	24710	29436.7	25015.6	44444.4	44650.3	39804	15778.3	13898.3	13590.6	49617.6	31011.8	55892.4	6426.87	4477.29	10276
adenosine 5'diphosphoribose	192	C00301	LC/MS neg	68414-18-6;	964	558.1	21980.5	26445.4	31939.7	31468.5	15509.9	15811	23891.7	24688.2	29446	17211.1	9890.3	15002.6	16503.1	17526.7	12212.5	19459.5	17736.1	18425.2	16963.1	5254.85	8505.74
pantothenate	6613	C00864	LC/MS pos	137-08-6;	2218	220.1	2906529	2857468	2901257	3180703	2620166	3493258	3567854	4837257	3842780	3473681	2690418	2507597	3724990	3100995	3181103	1485324	1668974	1771845	4405739	5069266	4662199	2262555	2957594	2677294
3'-dephosphocoenzyme A	444485		LC/MS pos	3633-59-8;	2211	688	1.60465e+06	1.13263e+06	1.02329e+06	995830	1.17613e+06	1.70591e+06	1179621	1.64865e+06	1.13381e+06	2.06881e+06	1.86071e+06	1.42413e+06	2.86147e+06	2.16628e+06	3.05729e+06	2067334	2420873	2.44327e+06	1224004	2.05699e+06	1.22035e+06	2.01776e+06	1.52014e+06	2.21692e+06
acetyl CoA	444493	C00024,C00040	LC/MS neg	102029-73-2;	1900	808.1	786748	647832	777479	930590	508853	779031	769767	793387	778892	411238	518883	386288	592205	449912	519672	544233	536044	652163	837298	765382	852636	402003	216652	362608
phosphopantetheine	987	C01134	LC/MS pos	NA;	2323	359.1	550100	484102	419404	464563	420160	520523	138492	207514	118960	216006	291815	242971	759840	651023	773309	620074	608874	657756	399362	660281	339070	1.15248e+06	1.82022e+06	1.0022e+06
coenzyme A	6816	C00010	LC/MS neg	85-61-0;18439-24-2;	1600	766.1	258195	27938.6	29066	33664.7	145612	182881	115093	390314	101545	212771	361174	131244	138427	368126	301887	342730	424423	355123	402723	561844	476148	443762	537771	519561
succinyl CoA	439161	C00091	LC/MS pos	108347-97-3;	2412	868	552644	1.21502e+06	1.58311e+06	1.23996e+06	735853	1.08594e+06	1.53842e+06	920558	1.33001e+06				988351	285850			221063	598237	1.13982e+06		1.41792e+06
riboflavin (Vitamin B2)	6759	C00255	LC/MS pos	83-88-5;	3111	377.2	84558	97157.7	92651.3	86929.7	147857	155470	140911	141099	117920	421979	344684	376467	107678	227362	103175	216851	187130	242173	124206	147069	104109	449975	536138	494074
flavin adenine dinucleotide (FAD)	439154	C00016	LC/MS neg	146-14-5;84366-81-4;	2413	784.1	130858	102639	108788	116381	105013	126717	153685	174716	165338	155826	179953	158388	131958	126804	120745	100436	108742	115538	111992	128329	110945	122307	129561	133196
flavin mononucleotide (FMN)	710	C00061	LC/MS neg		2395	455.1	41080.6	31712.6	33606.1	40635.5	47017.6	45208.7	39772.2	46097.2	37935.6	44744.3	47547.2	40731.3	44020.9	47796.6	44796.5	36981.7	44076.7	42076.7	45930.4	53004.3	47623.4	57001.4	53731.4	59925.9
succinate	1110	C00042	GC/MS	110-15-6;	1348	247	8861116	10815364	10307034	12880354	12870427	10385392	7817196	6913849	8697346	4412052	3623311	3864512	7968995	7034574	7351480	5788876	4475476	4526760	7455231	5471228	5246746	2370233	2851984	2765129
fumarate	723	C00122	GC/MS	100-17-8;	1382.1	245	3264421	1637979	2618701	4155639	4453245	3639821	2388745	2515203	2766928	2015970	3805677	2511957	1869837	2692800	2752467	4180281	2937636	2239387	2752404	1733493	1902279	2116543	1702247	1942144
malate	525	C00149	GC/MS	6915-15-7;	1502	233	2324103	1798938	2667580	3841822	3118171	3110820	1548665	1364077	1601580	1099089	1291563	1291859	1170095	1513641	1337803	2239010	1816919	1691168	1627613	1082504	1117588	1964630	1949635	2158417
citrate	311	C00158	LC/MS neg	77-92-9;	591	191.1	57530.2	90342.3	81655.5	69986.5	41966	49187.7	63401.6	47065.7	55553.1	47957	43355.2	46781.7	51519.3	44797.3	29396.5	38770.8	35682.8	36932.2	65143.8	53396.9	73162.6	31778.6	33745.1	25563.3
phosphate	1061	C00009	GC/MS	7664-38-2 ;	1307.7	298.9	325928550	365409364	342076043	385949481	375048261	336593344	145224941	312162176	435607716	403819088	380714821	428439249	352122177	334130412	319086015	565329243	278297767	280739820	215947733	306080205	337348837	245424460	464902766	171350505
pyrophosphate (PPi)	1023	C00013	GC/MS	1466-09-3;	1642.3	451		706230	438034	230594	541723	177963	582195	323104	664173	314007	130340	522904	437490	457129		420017	368915	508018	603826		366075	612862	373770	461932
1,3-dipalmitoylglycerol	3081382		GC/MS	26657-95-4 ;	2667.9	371.3	71646	87247.7	71726	102256	71697	23293	49133	23895					67522.8	49361	101254	60003	53744	34839
2-hydroxyglutarate	43	C02630	GC/MS	40951-21-1;	1576	247	30695	39734	41803	32146	42051.2	35121					7999
4-hydroxybutyrate (GHB)	10413	C00989	GC/MS	502-85-2;	1277	233.1	635798	653964	655218	850368	853706	890300	229582	225699	287101	184878	199596	150509	638412	621150	701044	165736	186011	119616	433531	497847	432386	361926	227025	309980
glycerol 3-phosphate (G3P)	439162	C00093	GC/MS	29849-82-9;	1719.7	357.1	1.69495e+06	2.19083e+06	1.65663e+06	2.16709e+06	2.02199e+06	2162205	3.9613e+06	3.47342e+06	4.50527e+06	2.98681e+06	3041889	2.89852e+06	1.52076e+06	1.47268e+06	1.71509e+06	1.68773e+06	1.40148e+06	1.4277e+06	1.11863e+06	935147	966183	1.25157e+06	1.85443e+06	1.25114e+06
ethanolamine	700	C00189	GC/MS	141-43-5;	1304	174.1	977097	501218	567813	298266	434879	235639	708994	521689	564856	700178	759156	835339	623753	614226	657087	537328	565256	596763	687139	606018	684274	937504	1.58799e+06	850550
phosphoethanolamine	1015	C00346	GC/MS	1071-23-4;	1577.3	299.1	232228	280102	182081	298596	180361	238680	197397	147662	224753	187841	134949	120932	173836	154085	242535	179844	185834	109440	216451	194629	184667	115730	175022	174540
3-hydroxybutyrate (BHBA)	441	C01089	GC/MS	625-72-9;	1203.5	116.9	751352	695057	707393	791190	806546	788070	944374	982295	1.06107e+06	617942	607908	621509	660259	624677	684086	802243	652129	699156	993706	797530	751115	269726	279444	299860
cis-vaccenate (18:1n7)	5282761	C08367	LC/MS neg	693-72-1;	5648	281.4	7750850	4580430	5976994	4349924	14084073	5421520	3961247	6546707	4332689	8342442	12669380	8588171	6228259	10405044	9592566	6575862	5127568	7608436	5054079	9220332	3421181	9278786	18078268	9703875
palmitate (16:0)	985	C00249	LC/MS neg	57-10-3;	5619	255.3	7822519	4875761	6532623	4583322	13140841	5939494	3974817	7007626	4489908	7137715	9826408	6222152	5360190	8471989	7478584	5405257	4763245	6214628	3636402	4988955	3361330	3910813	6619341	4494844
palmitoleate (16:1n7)	5282745	C08362	LC/MS neg	373-49-9;	5477	253.3	3261566	2516719	3848468	2746068	9988556	5347346	2714144	7380968	3032021	6915848	8170077	5532870	4714122	8313037	4223040	2807163	3468696	3766666	2580039	4355088	2768578	6623722	11299126	7014841
10-heptadecenoate (17:1n7)	5312435		LC/MS neg	29743-97-3;	5558	267.3	539856	326966	538746	381740	1.47359e+06	564906	549038	1.33359e+06	602237	1.71093e+06	2.08453e+06	1.24643e+06	537696	910774	701006	647219	655761	846364	306077	574778	338251	826016	1.91238e+06	859132
10-nonadecenoate (19:1n9)	5312513		LC/MS neg	73033-09-7;	5775	295.4	122577	102980	105417	107750	295841	114598	192087	210850	164071	279676	292166	276213	222249	438430	279642	332407	251764	387544	40318.3	84911.3	38823.5	92037.8	185851	109516
myristoleate (14:1n5)	5281119	C08322	LC/MS neg	544-64-9 ;	5338	225.3	146855	138557	156531	168404	147220	181062	196208	186706	205065	188430	141908	166743	162660	141598	111354	118978	144601	167064	149465	109115	132996	201424	278081	234473
pentadecanoate (15:0)	13849	C16537	GC/MS	1002-84-2;	1853.5	299.2	120737	102981	120096	151092	188715	129536	251018	209586	238622	186826	222700	232188	100964	65582	102164	136595	111962	91467	120437	86624	118594	112811	185042	144144
myristate (14:0)	11005	C06424	GC/MS	544-63-8;	1789.7	285.2	169672	146142	166760	142159	274671	187496	255771	214690	211670	185375	191396	183081	147349	217889	186181	118747	95689	140603	114332	123321	77483.8	126854	115497	96427.5
margarate (17:0)	10465		GC/MS	506-12-7;	1951.6	327.3	95646	90631		121158	76733	72531	126159	75322	111938	141857	147071	101063	89548.4	74516	64592	98739	118085	69044.4	56554	43904.1	45878.8	76179.5	55595	75017.6
eicosenoate (20:1n9 or 11)	6438157		LC/MS neg		5955	309.4	117828	102554	102034	106231	189415	92429.6	71012	100701	64642.2	113182	124722	98371.4	130426	173251	151202	155575	120929	159792	84984.4	152412	74947.2	179116	322863	205004
2-oleoylglycerophosphoethanolamine*	9547071		LC/MS pos		5625	480.2	1.13626e+06	1.6354e+06	1.87256e+06	1.75192e+06	1.17733e+06	901745	1.40746e+06	475503	1.47507e+06	2.36484e+06	1.76939e+06	1.64654e+06	1642141	1.36561e+06	1.1974e+06	2.21016e+06	2.36756e+06	2.64812e+06	1418032	1.02656e+06	942098	2133793	2.29321e+06	1.70887e+06
1-palmitoylglycerophosphoethanolamine	89229		LC/MS pos		5635	454.2	1.21362e+06	1.92359e+06	2.2906e+06	1.86465e+06	1.35371e+06	940797	1.36415e+06	322155	1.36788e+06	2078878	1.43548e+06	1.48857e+06	1.55577e+06	1.55573e+06	1.28954e+06	2.65848e+06	2463699	3.2865e+06	760691	341315	326091	1.04874e+06	1.46423e+06	1.08133e+06
1-oleoylglycerophosphoethanolamine	25244076		LC/MS pos		5662	480.2	738376	904293	1.07848e+06	882807	741937	484741	871672	322464	897586	1.8434e+06	1.50157e+06	855185	958836	788040	1.04242e+06	1.29396e+06	1.30703e+06	1.77072e+06	1.32174e+06	1.37983e+06	887735	1.87336e+06	2.70028e+06	1.51578e+06
1-oleoylglycerophosphocholine	6449974	C03916	LC/MS pos	19420-56-5;	5700	522.4		34881	61853.2	26019.3			77493.1		72405.4	385558	294931	130310	54411.3		32388.2	80861.5	56288.5	160058				79562.1	111063	61457.4
1-palmitoleoylglycerophosphoethanolamine*	52925129		LC/MS neg		5661	450.4	187222	114676	136626	56482.4	922847	186334	75883.4	295312	122985	147838	334920	219692	100191	373542	301545	56505	27818.8	68070.5	93571.2	303618	55779.3	106929	392828	117979
2-oleoylglycerophosphocholine*	5280634		LC/MS pos		5640	522.4		56582.8	49988.7	62609.3	64018.6		108056			117741	64982.7	86759	77160.3	84252.7	71055.4	55726.6	77397.6	60250	44242.1			65960.4	77994.2	25101
2-palmitoleoylglycerophosphoethanolamine*	25244428		LC/MS neg		5611	450.3	200289	63249.8	86419.6	30871.8	791966	202058	25178.8	270469	55248.1	72017.9	190900	101535	71181.6	300533	249721	19435.2	21324.3	33672.8	43747.8	158658	41279.8	30702.7	106928	38924.5
caprylate (8:0)	379	C06423	LC/MS neg	124-07-2;	4367	143.2	13603.6	20147.9	16644.4	12276.5	22130.8	22818.1	10553.1	16058.6	14674.3	23709		25794.3	16452.6	22383.8	13467.5	24018.3			21702.1	17073.9	16266.5	16471.4	25341.4
5-dodecenoate (12:1n7)	5312377		LC/MS neg	2430-94-6;	5206	197.2	9026.59	12136.5	7902.99	7907.97	20538.3	11106.8	17511.4	26844.4	17235.9	18227.6	14292.9	18999.5	16922.8	16830.2	10237			5627.63	21102	10215.2	21753.3	6245.64	10642.9	8971.84
caproate (6:0)	8892	C01585	LC/MS neg	142-62-1;	2766	115.2	12246.9	10509.1	7950.74	10503.1	15962.6	11339.1	6370.68	6028.15		11657.8	6839.84	5776.3		11759.9	9869.46					10009.7	8233.3	9679.88	7043.95
1-palmitoylglycerol (1-monopalmitin)	14900	C01885	GC/MS	542-44-9;	2119.5	371.3		182513	137875	254260	147853	220198	74943	72136	84999.1	86910	128625	78896	139942	92353	254240	166296	98981		59782	64844	25453.5		54783	52688.1
1-oleoylglycerol (1-monoolein)	5283468	C01885	GC/MS	111-03-5;	2181.2	397.4	192128	74689.2	84336.9	110755	107233	119163	79220	44470	76264	71944	63835	42863	70006.5	65391.9	184400	77756	72131.9	40781	81645.2		69157.7	108357	97973.9	103623
methylphosphate	12691389		GC/MS	7023-27-0;	1221	240.9	2.43182e+06	1.21386e+06	1475304	1.63934e+06	1.61317e+06	1.751e+06	1.06958e+06	1191862	897209	1.02957e+06	1.86205e+06	929780	1.83069e+06	1.58136e+06	2.20057e+06	1.89222e+06	2.39686e+06	1.99738e+06	1.008e+06	1.16388e+06	1.03864e+06	967965	737618	840038
xanthine	1188	C00385	GC/MS	69-89-6;	1889.9	353	2982960	3656988	2824616	3172977	3283096	3208311	3341444	3180652	4212664	2796083	2618392	2894216	3425103	3152519	3624990	2898044	2224050	2333339	3947828	4054146	2989448	2192269	4110120	2388645
hypoxanthine	790	C00262	LC/MS neg	68-94-0;	1313	135.1	243653	259578	240119	295067	320227	320009	451912	431970	460208	530292	516985	506890	564092	583729	486029	461040	429758	484410	872070	850070	799401	903349	1.03235e+06	904931
inosine	6021	C00294	LC/MS neg	58-63-9;	1630	267.2	59034.8	47468.5	44177.9	52087.2	176085	146742	50719.9	133086	53413.9	44661.8	58461.7	93927.1	102170	240113	105864	34178.3	50579	40264.5	64283	77110.2	75381.1	43989.4	46557.2	42234.5
adenine	190	C00147	LC/MS pos	73-24-5;	1003	136.1	25497851	29090153	28860050	30875708	22702607	30001724	10137545	12541626	10011995	12995303	9276059	7340156	22655107	17864308	21633963	7074521	6562413	7719259	13331771	14602143	15879804	6786767	3251785	9111464
adenosine 5'-monophosphate (AMP)	6083	C00020	LC/MS pos	149022-20-8;	1210	348.1	1.10428e+06	1.30113e+06	1.65156e+06	1.47135e+06	957241	1.38698e+06	759245	904377	912340	849815	706375	678165	774351	492224	624335	881387	861193	1.01208e+06	778433	709316	806070	471186	561076	636920
adenosine	60961	C00212	LC/MS pos	58-61-7;	1605	268.1	2.62753e+06	3.37972e+06	3.38002e+06	3.32516e+06	3.55408e+06	3.6532e+06	969141	896739	1.03612e+06	759730	550732	758043	2.06088e+06	2.60997e+06	1.89383e+06	653406	615873	689552	1.12439e+06	834428	1.09304e+06	458156	261486	401080
guanine	764	C00242	LC/MS pos	73-40-5;	1022	152.1	341623	150009	110149	260065	185699	592806	458576	272454	186642	390789	320422	283598	461942	321693	267640	461648	468676	353659	471926	436048	650927	890935	550499	838390
guanosine	6802	C00387	LC/MS neg	118-00-3;	1675	282.1	5237.54	4462.11	6321.79	5920.38	25542.8	23844.4	4726.86	11757.2	4269.53			6983.85	6576.75	21453.4	7234.78
cytidine 5'-monophosphate (5'-CMP)	6131	C00055	LC/MS pos	63-37-6;	887	324	280755	513969	529173	394529	376892	287170	121196		119190			49395.8		37346.7		165795	80350.1	125254	21364.5	20045.2		37037	43869	41375
orotate	967	C00295	GC/MS	50887-69-9;	1709.6	254.1	1.67031e+07	1.66259e+07	1.60175e+07	2.08602e+07	2.09533e+07	1.92441e+07	1.46922e+07	1.31425e+07	1.59179e+07	4.11934e+06	4.12469e+06	4.14021e+06	1.24522e+07	1.18848e+07	1.27045e+07	13576835	1.16686e+07	1.19095e+07	4.01461e+06	3.27906e+06	3.34309e+06	679929	743279	685508
dihydroorotate	648	C00337	GC/MS	155-54-4;	1730.4	257	477051	586466	631600	954280	861261	744521	1.20871e+06	881222	1325847	41755	36847	37991	304501	279627	205028	296655	199088	321436		18921
thymine	1135	C00178	GC/MS	65-71-4;	1429.1	255	458435	469454	358660	466605	512678	466586	888252	812548	831704	1.04838e+06	1.12659e+06	987557	995892	941329	1.04571e+06	530165	470114	476432	3015019	3.67649e+06	2.77805e+06	4.37928e+06	5.78555e+06	4.27221e+06
thymidine 5'-monophosphate	9700	C00364	LC/MS neg	33430-62-5;	924	321.1	33913.3	29792.8	32994.8	45234.3	33355.3	44407.8	35698.3	28862.5	30587.1	25518.4	27022.4	25047.2	21980.1	19924.9	17424.3	16987.1	19759.6	20215.8	25541.4	17625	25130.8			4731.39
uracil	1174	C00106	GC/MS	66-22-8;	1370.4	241	12061450	12277037	10963933	14895468	15751153	15966132	8363033	7502908	9569641	7429160	7682319	7155927	15020034	14807533	15233865	44258679	34476836	34364033	11539656	10884478	9969693	8347809	12597841	8176144
pseudouridine	15047	C02067	LC/MS neg	1445-07-4;	1104	243.1	206565	187626	174042	177174	196011	200254	228522	233517	237869	170823	170067	166011	344974	354341	299310	392410	348707	421614	578934	596466	544032	371641	477744	397410
5,6-dihydrouracil	649	C00429	GC/MS	504-07-4;	1505.2	243	473908	422148	434624	461618	413318	382040	254584	211751	278635	106649	92178.5	124341	2.4756e+06	2.4546e+06	2.90114e+06			25218	635453	541001	464133	44850	61148	70798
uridine	6029	C00299	LC/MS neg	58-96-8;	1467	243.1	15668.7	18099.8	16952.3	22023.7	45442.4	38315.6	5624.98	17127.1	7543.8	5367.2		9330.51	16955.1	35438.2	15111.5	29274.8	42780.3	34133.2		4193.18	6068.9	5070.89	6868.29
alanylalanine	601	C00993	LC/MS pos	1948-31-8;	757	161.1	4353063	5680706	5597545	5923683	5507450	5933580	3574105	3283833	3565362	2647892	1811481	2359040	5111473	5042191	3583045	3858931	3128642	3554466	6470065	5410104	6041213	4571494	4797909	4720191
prolylleucine	173815		LC/MS pos	52899-07-7;	2334	229.2	993198	830769	941240	1.05724e+06	1.03304e+06	1.13086e+06	992061	1.25349e+06	1.18706e+06	1.04988e+06	656419	603073	2.04518e+06	1.50656e+06	1.3444e+06	989903	992512	1.18959e+06	1.39772e+06	1.10024e+06	1.51128e+06	459395	242013	735122
cysteinylglycine	439498	C01419	GC/MS	19246-18-5;	1763	257	281746	282914	299279	282765	251868	220180	304090	257786	376092	371008	316708	318516	288913	244740	280803	313860	268329	209355	38393	31837.6	55636	119104	163269	145679
gamma-glutamylglutamate	92865		LC/MS pos	1116-22-9;	1036	277.1	118989	191058	220704	146599	127052	155956	148972	131887	168982		39680		178768	159939	126980	45927.9		28230.3	31386.6	39656.3
3-deoxyoctulosonate	5460395		GC/MS	103404-70-2;	1922	283.1			27103			21167					18735.2							29552				99563.9	94547.3	49280
2-pyrrolidinone	12025		GC/MS	616-45-5 ;	1190.9	142	4.60566e+06	3.12178e+06	2.42944e+06	3.94263e+06	3.68106e+06	4.37065e+06	743234	1.31778e+06	625092	238795	246883	139659	1600203	1.70539e+06	2.42818e+06	252833	326838	229257	385079	450875	315904	107536	130969	159264
citramalate	441696	C02612,C00815	GC/MS	6236-10-8;	1490.7	247	107665	123131	104201	119410	149464	127186	55554	28953	71717.9	37872	46736.3	52761	102826	85146	72141	171315	108068		63186	42608	47872	48323	40056	66915
erythritol	8998	C00503	GC/MS	149-32-6;	1517.5	217	86803	86417.8	64543.5	83835	104663	65756.7	139056	143391	144292	168009	138445	140282	102913	64378	116524	62023	98716.8	86947	137983	115943	67195		141310	94754.6
